# Supplementary material for: Over Time Decay of Cortisol Metabolites in Faecal Pellets of Koalas in Central Queensland
Source: Animals (Basel). 2021 Nov 25;11(12):3376. doi: 10.3390/ani11123376 (PMC8698095; doi:10.3390/ani11123376)
Supplement: Supplementary file 1 [file animals-11-03376-s001.zip]

Archive with 1 entries (1 files):
- animals-1455619-supplementary.pdf
